# Supplementary material for: Reassessment of the distinctive geometry of Staphylococcus aureus cell division
Source: Nat Commun. 2020 Aug 14;11:4097. doi: 10.1038/s41467-020-17940-9 (PMC7427965; doi:10.1038/s41467-020-17940-9)
Supplement: Supplementary file 4 — Supplementary Software [file 41467_2020_17940_MOESM4_ESM.zip]

Archive with 26 entries (22 files):
- Source Code/
- Source Code/anglemanagerv2.py
- Source Code/batchanalysis.py
- Source Code/example/
- Source Code/example/Cell_10/
- Source Code/example/Cell_10/kym1.tif
- Source Code/example/Cell_10/kym1_filtered.png
- Source Code/example/Cell_10/kym1_w_line.png
- Source Code/example/Cell_10/kym2.tif
- Source Code/example/Cell_10/kym2_filtered.png
- Source Code/example/Cell_10/kym2_w_line.png
- Source Code/example/Cell_10/kymline1.png
- Source Code/example/Cell_10/kymline2.png
- Source Code/example/Cell_12/
- Source Code/example/Cell_12/kym1.tif
- Source Code/example/Cell_12/kym1_filtered.png
- Source Code/example/Cell_12/kym1_w_line.png
- Source Code/example/Cell_12/kym2.tif
- Source Code/example/Cell_12/kym2_filtered.png
- Source Code/example/Cell_12/kym2_w_line.png
- Source Code/example/Cell_12/kymline1.png
- Source Code/example/Cell_12/kymline2.png
- Source Code/example/report.html
- Source Code/measure2kymographs.py
- Source Code/README.txt
- Source Code/requirements.txt
