# Supplementary material for: Reassessment of the distinctive geometry of Staphylococcus aureus cell division
Source: Nat Commun. 2020 Aug 14;11:4097. doi: 10.1038/s41467-020-17940-9 (PMC7427965; doi:10.1038/s41467-020-17940-9)
Supplement: Supplementary file 4 — Supplementary Software [file 41467_2020_17940_MOESM4_ESM.zip › Source Code/measure2kymographs.py]

import numpy as np
import os
from anglemanagerv2 import AngleManager
from skimage.io import imsave
from skimage.segmentation import mark_boundaries
from skimage.util import img_as_float, img_as_ubyte, img_as_int
from skimage.color import gray2rgb
from tkinter import filedialog

app = AngleManager()
app.load_kymographs()

app.compute_coords(method="Box")

app.compute_regression()

save_path = filedialog.askdirectory()

kym1 = img_as_float(gray2rgb(app.kymograph_1))
kym2 = img_as_float(gray2rgb(app.kymograph_2))

imsave(save_path + os.sep + "regression_kym1.tiff", img_as_ubyte(app.kymograph_1_w_line))
imsave(save_path + os.sep + "regression_kym2.tiff", img_as_ubyte(app.kymograph_2_w_line))
