# Supplementary material for: Reassessment of the distinctive geometry of Staphylococcus aureus cell division
Source: Nat Commun. 2020 Aug 14;11:4097. doi: 10.1038/s41467-020-17940-9 (PMC7427965; doi:10.1038/s41467-020-17940-9)
Supplement: Supplementary file 4 — Supplementary Software [file 41467_2020_17940_MOESM4_ESM.zip › Source Code/requirements.txt]

matplotlib==3.0.3
scipy==1.1.0
numpy==1.14.3
scikit_image==0.13.1
scikit_learn==0.19.1
