# Supplementary material for: Reassessment of the distinctive geometry of Staphylococcus aureus cell division
Source: Nat Commun. 2020 Aug 14;11:4097. doi: 10.1038/s41467-020-17940-9 (PMC7427965; doi:10.1038/s41467-020-17940-9)
Supplement: Supplementary file 6 — Source data [file 41467_2020_17940_MOESM6_ESM.xlsx]

## Sheet: Fig1b
Image	Crop #	Cell #	Angle	Normalized Angle (0-90⁰)	Difference to 90⁰
Pos10 11/02/20	1	1	93.4	86.6	3.4				Manual (count)	Manual %
		2	81	81	9			0-15	0	0
	2	3	83	83	7			15-30	1	0.00546448
	3	4	86	86	4			30-45	0	0
	4	5	90	90	0			45-60	1	0.00546448
		6	96	84	6			60-75	11	0.0601093
	5	7	85	85	5			75-90	170	0.928962
		8	90	90	0			Total	183
	6	9	93	87	3
	7	10	87	87	3			Angle
		11	90	90	0			Average	89.7344
	8	12	87	87	3			Median	90
		13	96	84	6			Std	9.2578
	9	14	88	88	2
		15	86	86	4			Normalized Angle (0-90⁰)
	10	16	99	81	9			Average	83.5989
		17	85	85	5			Median	85
	11	18	86	86	4			Std	6.67673
		19	82	82	8
	12	20	92	88	2			Difference to 90⁰
		21	90	90	0			Average	6.40109
	13	22	81	81	9			Median	4
	14	23	103	77	13			Std	8.51868
		24	93	87	3
	15	25	110	70	20
		26	97	83	7
	16	27	99	81	9
		28	79	79	11
	17	29	104	76	14
		30	89	89	1
	18	31	90	90	0
		32	86	86	4
	19	33	86	86	4
		34	80	80	10
	20	35	86	86	4
	21	36	94	86	4
		37	94	86	4
	22	38	125	55	35
		39	104	76	14
		40	100	80	10
	23	41	99	81	9
		42	95	85	5
		43	91	89	1
	24	44	87	87	3
		45	89	89	1
	25	46	82	82	8
		47	87	87	3
	26	48	78	78	12
		49	74	74	16
	27	50	82	82	8
		51	88	88	2
		52	80	80	10
	28	53	96	84	6
		54	89	89	1
	29	55	27	27	63
		56	85	85	5
	30	57	82	82	8
		58	95	85	5
	31	59	93	87	3
		60	93	87	3
	32	61	87	87	3
		62	90	90	0
	33	63	95	85	5
		64	88	88	2
	34	65	69	69	21
		66	94	86	4
	35	67	97	83	7
		68	82	82	8
	36	69	92	88	2
	37	70	90	90	0
		71	90	90	0
	38	72	90	90	0
		73	79	79	11
	39	74	86	86	4
		75	92	88	2
	40	76	87	87	3
	41	77	94	86	4
		78	100	80	10
		79	79	79	11
18-02-2020 A Pos10	1	80	80	80	10
		81	82	82	8
	2	82	81	81	9
		83	85	85	5
	3	84	97	83	7
	4	85	110	70	20
		86	89	89	1
	5	87	92	88	2
		88	89	89	1
	6	89	85	85	5
		90	82	82	8
	7	91	92	88	2
		92	74	74	16
	8	93	91	89	1
		94	96	84	6
	9	95	95	85	5
		96	105	75	15
	10	97	99	81	9
		98	95	85	5
		99	81	81	9
	11	100	93	87	3
	12	101	94	86	4
	13	102	83	83	7
		103	88	88	2
	14	104	90	90	0
		105	80	80	10
	15	106	83	83	7
		107	84	84	6
	16	108	86	86	4
		109	79	79	11
	17	110	110	70	20
	18	111	74	74	16
		112	94	86	4
18-02-2020 A Pos2	19	113	98	82	8
	20	114	98	82	8
		115	94	86	4
	21	116	94	86	4
	22	117	88	88	2
	23	118	99	81	9
		119	99	81	9
	24	120	95	85	5
		121	91	89	1
	25	122	90	90	0
		123	84	84	6
		124	96	84	6
	26	125	92	88	2
		126	112	68	22
	27	127	84	84	6
		128	90	90	0
	28	129	90	90	0
		130	96	84	6
18-02-2020 B Pos 1	1	131	95	85	5
		132	87	87	3
	2	133	82	82	8
		134	89	89	1
	3	135	90	90	0
		136	95	85	5
	4	137	83	83	7
	5	138	102	78	12
		139	95	85	5
	6	140	96	84	6
		141	96	84	6
18-02-2020 B Pos 2	7	142	91	89	1
		143	75	75	15
	8	144	83	83	7
		145	99	81	9
	9	146	72	72	18
		147	87	87	3
	10	148	91	89	1
		149	94	86	4
	11	150	86	86	4
		151	90	90	0
	12	152	97	83	7
		153	73	73	17
	13	154	87	87	3
		155	84	84	6
	14	156	77	77	13
		157	96	84	6
	15	158	81	81	9
		159	86	86	4
	16	160	92	88	2
		161	95	85	5
18-02-2020 B Pos 3	17	162	97	83	7
		163	86	86	4
	18	164	88	88	2
		165	87	87	3
	19	166	92	88	2
		167	91	89	1
	20	168	108	72	18
		169	83	83	7
	21	170	94	86	4
		171	88	88	2
	22	172	88	88	2
		173	89	89	1
	23	174	96	84	6
		175	83	83	7
	24	176	88	88	2
		177	88	88	2
	25	178	94	86	4
		179	98	82	8
	26	180	86	86	4
		181	83	83	7
	27	182	102	78	12
		183	100	80	10

## Sheet: Fig2c,d
Angles																	Counts
COL									JE2			NCTC					COL			JE2	NCTC
FtsK			FtsZ			EzrA			EzrA			EzrA				Angle Range	FtsK	FtsZ	EzrA	EzrA	EzrA
Image	Cell #	Angle	Image	Cell #	Angle	Image	Cell #	Angle	Image	Cell #	Angle	Image	Cell #	Angle		0-15	24	37	33	17	18
Image 6	1	13.74	Image 13	1	27	Image 2	1	12.12	Image 10	1	4.76	Image 18	1	33.84		15-30	19	28	18	19	14
	2	2.85		2	35.2		2	20.58		2	10.32		2	2.31		30-45	11	18	21	13	13
	3	4.19		3	30.64		3	11.69		3	14.97		3	5.57		45-60	8	15	13	7	15
	4	33.96		4	12.55		4	54.21		4	28.72		4	2.67		60-75	8	15	7	6	10
	5	34.76		5	44.36		5	21.59		5	63.24		5	9.36		75-90	6	18	8	8	17
	6	84.55		6	14.69		6	12.39		6	16.21		6	31.52		Total	76	131	100	70	87
	7	49.95		7	77.09		7	85.78		7	19.37		7	28.91
	8	3.36		8	78.42		8	24.92		8	19.4		8	70.08			Percentages
	9	14.01		9	9.9		9	41.85		9	58.34		9	50.94			COL			JE2	NCTC
	10	20.6		10	1.5		10	89.67		10	64.82		10	17.37		Angle Range	FtsK	FtsZ	EzrA	EzrA	EzrA
	11	5.55		11	65.96		11	36.83		11	12.23		11	45.12		0-15	0.315789	0.282443	0.33	0.242857	0.206897
	12	29.71		12	36.58		12	72.84		12	27.6		12	74.77		15-30	0.25	0.21374	0.18	0.271429	0.16092
	13	80.31		13	23.37		13	2.3		13	36.29		13	24.41		30-45	0.144737	0.137405	0.21	0.185714	0.149425
	14	36.61		14	20.08		14	42.16		14	83.09		14	83.92		45-60	0.105263	0.114504	0.13	0.1	0.172414
	15	20.08		15	31.21		15	21		15	11.27		15	68.4		60-75	0.105263	0.114504	0.07	0.0857143	0.114943
	16	44.64		16	22.63		16	74.71		16	25.59		16	44.21		75-90	0.0789474	0.137405	0.08	0.114286	0.195402
	17	25.31		17	0.29		17	39.05		17	78.78		17	80.82		Total	1	1	1	1	1
	18	50.07		18	71.53		18	2.29		18	10.94		18	32.02
	19	25.81		19	14.16		19	13.48		19	84.8		19	23.1
	20	0.05		20	7.07		20	0.79		20	14.58		20	56.87
	21	15.91		21	60.8		21	46.21		21	88.46		21	76.78
	22	19.43		22	48.83		22	5.68		22	5.9		22	50.11
	23	5.65		23	37.78		23	56.95		23	76.91		23	32.06
	24	44.1		24	9.68		24	51.49		24	2.06		24	41.09
	25	42.28		25	33.73		25	42.64		25	4.19		25	42.2
	26	51.68		26	15.54		26	5.1		26	15.01		26	28.56
	27	68.51		27	4.1		27	41.35		27	33		27	29.13
	28	42.41	Image 14	28	49.99		28	9.12		28	17.95		28	76.04
	29	21.83		29	2.16		29	13.09		29	58.06		29	61.27
	30	32.03		30	22.24		30	57.86	Image 11	30	25.7		30	40.51
	31	31.9		31	83.27		31	9.37		31	16.84		31	9.62
	32	65.2		32	18.16		32	5.34		32	20.84		32	25.14
	33	59.31		33	41.78		33	5.79		33	78.69		33	0.69
	34	46.79		34	10.44		34	32.1		34	38.81		34	8.48
	35	42.32		35	57.87		35	70.33		35	37.75		35	73.52
	36	65.33		36	47.96		36	38.96		36	30.81		36	19.23
	37	12.42		37	67.31		37	22.23		37	49.55	Image 22	37	30.81
	38	50.88		38	4.4		38	44.2		38	31.03		38	85.13
	39	19.21		39	60.35		39	37.39		39	23.34		39	12.68
	40	66.23		40	19		40	60.22		40	7.4		40	9.24
	41	0.94		41	0.05		41	32.28		41	25.28		41	72.31
	42	8.02		42	72.05		42	17.02		42	36.84		42	23.07
	43	56.58		43	76.99		43	10.59		43	38.86		43	88.27
Image 10	44	66.68		44	37.98	Image 5	44	30.7		44	44.77		44	56.92
	45	86.46		45	22.97		45	18.08		45	9.89		45	38.57
	46	4.57		46	83.85		46	25.61		46	4.83		46	77.22
	47	27.55		47	26.34		47	36.5		47	56.92		47	34.53
	48	26.53		48	5.19		48	2.02		48	51.95		48	13.81
	49	3.53		49	37.17		49	29.63		49	20.14		49	3.27
	50	11.48		50	68.42		50	12.26		50	63.27		50	2.1
	51	4.66	Image 15	51	8.3		51	19.62		51	11.37		51	50.62
	52	83.42		52	26.64		52	35.79		52	11.48		52	74.55
	53	65.14		53	25.79		53	6.63		53	43.67		53	70.94
	54	75.63		54	13.93		54	22.48		54	74.86		54	84.94
	55	13.74		55	85.21		55	64.8		55	59.28		55	6.6					37.8228
	56	16.6		56	51.6		56	1.8		56	36.56		56	49.24
	57	6.15		57	10.13		57	59.78		57	89.86		57	50.97
	58	60.47		58	12.94		58	12.4		58	75.97		58	75.8
	59	38.76		59	1.66		59	3.79		59	70.69		59	27.2
	60	10.77		60	75.95		60	58.94		60	26.88		60	80.16
	61	13.41		61	40.58		61	5.87		61	34.09		61	77.17
	62	24.18		62	34.31		62	60.81		62	31		62	28.71
	63	83.42		63	56.35		63	8.03		63	66.1		63	1.64
	64	1.1		64	82.26		64	7.02		64	22.62		64	53.46
	65	16.54		65	3.51		65	24.19		65	14.05		65	17.83
	66	23.74		66	82.64		66	3.84		66	59.94		66	52.03
	67	11.82		67	88.62		67	35.69		67	22.64		67	86.39
	68	14.46		68	69.8		68	79.06		68	23.05	Image 23	68	10.37
	69	13.92		69	16.8		69	1.24		69	20.53		69	47.64
	70	51.07		70	54.35		70	35.32		70	10.27		70	37.75
	71	69.17		71	8.01		71	13.34					71	71.88
	72	16.08		72	34.38		72	48.97					72	81.22
	73	10.41		73	54.98		73	38.79					73	50.55
	74	18.49		74	2.15		74	32.4					74	56.61
	75	16.26		75	29.72		75	3.76					75	29.11
	76	21.87		76	75.67		76	62.34					76	88.87
				77	27.73		77	6.07					77	88.28
				78	64.44		78	80.82					78	27.2
				79	84.78		79	17.08					79	86.16
				80	59.56		80	48.82					80	5.04
				81	12.61		81	76.68					81	84.94
				82	62.58		82	17.94					82	8.3
				83	62.31		83	46.68					83	13.43
				84	11.57		84	28.34					84	41.73
				85	7.09		85	0.91					85	47.22
				86	65.59		86	7.46					86	64.14
				87	36.86		87	11.9					87	50.58
				88	28.59		88	1.45
				89	18.72		89	83.41
				90	50.26		90	32.37
				91	60.59		91	88.01
				92	22.19		92	33.5
				93	78.34		93	57.51
				94	12.34		94	47.14
				95	81.62		95	19.32
				96	10.99		96	78.23
				97	64.34		97	37.42
				98	2.47		98	21.66
				99	49.76		99	19
				100	80.23		100	53.5
				101	32.82
				102	83.2
				103	0.36
				104	23.26
				105	15.35
				106	28.73
				107	52.34
				108	34.92
				109	14.27
				110	14.35
				111	0.29
				112	80.37
				113	15.66
				114	29.21
				115	47.07
				116	51.34
				117	87.81
				118	14.55
				119	18.25
				120	56.37
				121	13.32
				122	0.5
				123	9.43
				124	1.15
				125	30.66
				126	23.03
				127	40.1
				128	26.53
				129	69.2
				130	26.71
				131	20.66

## Sheet: SupFig3 and 5
COL FtsZ Image15				Counts				Percentage
Cell #	Angle (Manual)	Angle (Automatic)		Angle Range	Manual	Automatic		Angle Range	Manual	Automatic
1	22	8.3		0-15	10	22		0-15	0.12987	0.285714
2	46	34.31		15-30	21	16		15-30	0.272727	0.207792
3	66	54.98		30-45	11	7		30-45	0.142857	0.0909091
4	24	11.57		45-60	10	11		45-60	0.12987	0.142857
5	23	12.34		60-75	14	8		60-75	0.181818	0.103896
6	13	15.35		75-90	11	13		75-90	0.142857	0.168831
7	60	51.34
8	27	23.03
9	24	20.66
10	11	26.64
11	15	13.93
12	76	85.21
13	54	51.6
14	19	10.13
15	20	12.94
16	0	1.66
17	83	75.95
18	48	40.58
19	80	56.35
20	85	82.26
21	0	3.51
22	65	82.64
23	79	88.62
24	75	69.8
25	26	16.8
26	49	54.35
27	7	8.01
28	0	2.15
29	36	29.72
30	67	75.67
31	42	27.73
32	65	64.44
33	66	84.78
34	52	59.56
35	82	62.58
36	50	62.31
37	43	7.09
38	51	65.59
39	38	36.86
40	38	28.59
41	23	18.72
42	67	50.26
43	62	60.59
44	29	22.19
45	66	78.34
46	68	81.62
47	0	10.99
48	65	64.34
49	29	2.47
50	55	49.76
51	79	80.23
52	39	32.82
53	88	83.2
54	0	0.36
55	27	23.26
56	33	28.73
57	73	52.34
58	49	34.92
59	41	14.27
60	26	14.35
61	0	0.29
62	65	80.37
63	28	15.66
64	42	29.21
65	54	47.07
66	84	87.81
67	20	14.55
68	25	18.25
69	29	56.37
70	27	13.32
71	24	0.5
72	25	9.43
73	0	1.15
74	69	30.66
75	38	40.1
76	34	26.53
77	75	69.2

## Sheet: SupFig6
FtsZ
		Timepoint 0 min			Timepoint 3 min			Timepoint 6 min			Timepoint 9 min				Std
Image	Cell #	D1	D2	Diff	D1	D2	Diff	D1	D2	Diff	D1	D2	Diff		Diff		Legend
04-03-2020 T5	1	-9.66	-32.63	22.97	-4.3	-27.42	23.12	-8.35	-28.71	20.36	-15.18	-27.82	12.65		4.91613		D1	Angle between divisome of daughter cell 1 and imaging plane
	2	36.27	-46.47	82.51	39.27	-43.1	81.37	31.56	-52.21	83.77					1.2005		D2	Angle between divisome of daughter cell 2 and imaging plane
	3	-38.36	50.49	88.55	-34.19	51.09	85.29								2.30517		Diff	Absolute difference between D1 and D2
	4	16.17	-43.98	60.15	24.92	-38.76	63.69	22.19	-30.31	53.1					5.39108		Std Diff	Standard Deviation of Diff for the different timepoints
	5	50.67	50.48	0.19	49.73	47.46	2.27								1.47078
	6	26.9	-57.74	84.64	30.9	-57.7	88.6								2.80014
04-03-2020 T6	7	-45.53	-81.25	35.72	-48.31	-82.3	34								1.21622
	8	-3.19	63.83	67.03	1.07	69.87	68.81								1.25865
	9	0	16.44	16.44	0.14	17.76	17.63	-7.39	16.69	24.08					4.11072
	10	35.03	82.81	47.78	38.3	79.69	41.39								4.51841
04-03-2020 T7	11	3.5	-58.46	61.96	-0.2	-61.69	61.49								0.33234
	12	-15.8	15.47	31.27	-9.9	10.56	20.46								7.64382
	13	-15.73	23.16	38.89	-2.5	24.43	26.93	5.42	19.08	13.66					12.6207
	14	10.22	64.67	54.45	4.04	65.77	61.73	13.19	65.21	52.02					5.05284
12-03-2020 T1	15	14.52	56.82	42.3	26.75	55.16	28.4								9.82878
	16	-75.59	37.14	67.27	-74.41	43.05	62.54	-73.53	45.75	60.72					3.38102
	17	28.23	-14.42	42.65	31.58	-21.44	53.03	27.21	-20.16	47.37	27.75	-21.96	49.71		4.36272
	18	45.31	60.89	15.59	54.84	62.43	7.59	54.66	64.34	9.68					4.14922
	19	-45.13	-64.75	19.62	-35.96	-78.83	42.87	-28.85	-79.76	50.91	-24.73	-78.31	53.58		15.4364
	20	-26.26	47.76	74.03	-38.79	46.97	85.76	-39.43	41.89	81.31	-26.1	46.84	72.95		6.09334
	21	73.7	-35.45	70.85	71.82	-36.79	71.4								0.388909
12-03-2020 T2	22	77.54	68.51	9.02	79.57	71.33	8.24								0.551543
	23	-4.47	58.77	63.24	-10.56	45.66	56.22	-4.71	37.03	41.74	-16.41	36.07	52.48		8.97364
	24	72.8	-9.27	82.07	79.03	-8.96	87.99	80.83	-3.81	74.65	77.06	-4.79	81.85		5.45929
	25	-12.6	-48.92	36.32	-6.85	-53.85	47								7.5519
EzrA
		Timepoint 0 min			Timepoint 3 min			Timepoint 6 min			Timepoint 9 min				Std
Image	Cell #	D1	D2	Diff	D1	D2	Diff	D1	D2	Diff	D1	D2	Diff		Diff
11-03-2020 T1	1	17.55	3.685	13.86	19.8	-11.36	31.16								12.2329
	2	41.19	41.69	0.5	39.65	21.45	18.2	37.3	15.73	21.57					11.3181
	3	51.52	64.67	13.15	32.73	58.32	25.6	25.5	55.53	30.03					8.75178
	4	9.81	32.06	22.25	5.43	35.15	29.72								5.28209
	5	-29.15	-28.07	1.08	-55.76	-26.13	29.63								20.1879
11-03-2020 T3	6	-31.75	66.27	81.98	-46.31	61.47	72.22								6.90136
	7	-23.57	26.59	50.16	-6.04	23.92	29.96								14.2836
	8	-1.47	88.2	89.67	1.42	87.05	85.63	-9.43	-89.09	79.66					5.03591
	9	-39.66	-62.56	22.9	-30.17	31.37	61.54								27.3226
11-03-2020 T4	10	-60.87	-56.16	4.71	-55.32	-48.74	6.58								1.32229
	11	47.96	78.15	30.19	46.77	78.73	31.96								1.25158
	12	44.87	66.2	21.33	43.82	67.26	23.44								1.492
	13	-61.94	74.5	43.56	-57.17	78.05	44.78								0.86267
11-03-2020 T5	14	42.7	46.26	3.56	34.54	38.5	3.95								0.275772
	15	8.05	-28.07	36.12	9.02	-43.3	52.33								11.4622
	16	44.4	11.35	33.05	48.07	2.35	45.72								8.95904
	17	-32.31	-19.33	12.97	-42	-20.65	21.36								5.93263
11-03-2020 T6	18	4.34	39.72	35.38	13.4	33.64	20.24								10.7056
11-03-2020 T7	19	-4.89	16.79	21.69	29.02	-5.29	34.31								8.92369
	20	32.58	22.17	10.41	29.17	26.16	3.01								5.23259
11-03-2020 T8	21	-15.38	5.39	20.78	-31.74	16.22	47.96								19.2192
	22	29.66	3.67	25.98	24.1	-2.23	26.33								0.247487
	23	-20.58	-6.59	14	-19.18	7.46	26.65								8.9449
	24	16.7	-31.14	47.84	22.44	-12.02	34.46								9.46109
11-03-2020 T2	25	-15.37	77.64	87	-30.7	81.87	67.43								13.8381
